# Supplementary material for: Neuronal classification from network connectivity via adjacency spectral embedding
Source: Netw Neurosci. 2021 Aug 30;5(3):689–710. doi: 10.1162/netn_a_00195 (PMC8567830; doi:10.1162/netn_a_00195)
Supplement: Supplementary file 1 [file netn-05-689-s001.zip]

Archive with 5 entries (2 files):
- netn_a_00195-supp/
- netn_a_00195-supp/netn_a_00195_supp_main.r
- __MACOSX/
- __MACOSX/netn_a_00195-supp/
- __MACOSX/netn_a_00195-supp/._netn_a_00195_supp_main.r
