# Supplementary material for: Neuronal classification from network connectivity via adjacency spectral embedding
Source: Netw Neurosci. 2021 Aug 30;5(3):689–710. doi: 10.1162/netn_a_00195 (PMC8567830; doi:10.1162/netn_a_00195)
Supplement: Supplementary file 1 [file netn-05-689-s001.zip › netn_a_00195-supp/netn_a_00195_supp_main.r]

## ----------------------------------------------------------------------------
##-- Supporting supplementary code submitted to:
##     Network Neuroscience, The MIT Press Journals.
##-- Title:
##     "Neuronal Classification from Network Connectivity via Adjacency Spectral Embedding".
##-- Authors:
##     K. Mehta, R.F. Goldin, D. Marchette, J.T. Vogelstein, C.E. Priebe, and G.A. Ascoli.
##-- Time Stamp:
##     Apr 16, 2020.
## ----------------------------------------------------------------------------


## ----------------------------- Read Me --------------------------------------
##-- Self-contained R script for performing all simulations discussed in the paper.
##-- Multiple user-configurable variables within the script allow each model parameter to
##-- be specified individually. Current progress and summary results are output on the console.
##-- Simulations results are saved as a .rData file.
##-- Performs the following sequence of operations:
##--    (a) generate surrogate (directed) SBM graph.
##--    (b) embed graph into a lower dimension using ASE.
##--    (c) cluster data using the EM algorithm [with the aid of mclust].
##--    (d) calculate clustering accuracy.
##-- If using R-studio, make sure to "source" and NOT "run" this script.
## ----------------------------------------------------------------------------


## ----------------------------------------------------------------------------
##-- Main variables to be set by user
## ----------------------------------------------------------------------------
rm(list=ls())           # clean workspace
EM.style = "mRHEM"      # options are either {"MBHAC" or "mMBEM" or "mRHEM"}
num.graphs = 5          # number of random graphs
num.trials = 10         # number of trials (restarts) per graph
embedding.dim = 4       # embedding dimensionalty for ASE
kappa = 4:16            # range of possible number of GMM componenets
num.vertices = 2^12     # number of vertices in each graph
r.rho = 100             # Dirichlet parameter to vary group proportion
r.P = Inf               # Dirichlet parameter to vary probability matrix
subset.size = 2000      # Number of data points used for mMBEM, Mclust default is 2000 data points
filename = "main_output"       # set output filename where results are stored

write.to.file = FALSE   # save R-console output to file?

##-- To make sure results are reproducible from run-to-run specify the seed
##-- to be used by R's number generator.
seedlist = c(95279, 70060, 63013, 29170, 41725, 42559, 14969, 18956, 65103, 2675, 86603, 97186,
             22542, 54245, 27357, 83794, 22954, 92170, 1395, 75206, 83396, 83616, 73095, 71354,
             54629, 10979, 42251, 56551, 68540, 78520, 23631, 51157, 67515, 63687, 66426, 22518,
             88453, 13007, 98921, 19843, 68598, 62072, 72697, 56763, 81883, 38696, 18042, 32205,
             68232, 30736, 94525, 71123, 99426, 2026, 46363, 90808, 43253, 51607, 10113, 59064,
             52374, 81600, 1024, 11948, 16262, 38684, 39804, 68044, 15971, 95869, 8757, 3400,
             11257, 14821, 6985, 42119, 75976, 11823, 18492, 85850, 3319, 72219, 83902, 27151,
             40159, 96813, 46273, 42834, 8533, 2255, 79695, 27914, 34412, 73371, 99863, 36840,
             68831, 19394, 46725, 92588)
##-- For exact reproducibility of results in the paper use the above default seeds (100 random numbers)
##-- Alternatively, you can specify your own random seed numbers by editing the seedlist vector above.

RNGversion("3.5.2")     # Set RNG version for reproducible results across R and OS versions
###############################################################################


## ----------------------------------------------------------------------------
##-- Packages

library(utils)
library(igraph)
library(MCMCpack)
library(mclust)
library(Matrix)
library(RSpectra)
library(fpc)
library(clusterCrit)
library(caret)
library(tictoc)
library(ggplot2)

cat("\014")                             # clear screen
# if (!is.null(dev.list())) dev.off()   # close any x11 windows that are open
# setwd(dirname(sys.frame(1)$ofile))    # set working directory
###############################################################################


## ----------------------------------------------------------------------------
##-- Probability Matrix
##-- Biologically inpired connectivity for eight cell types
PMAT <- rbind(
  c(0.02,0.02,0.006666667,0.00,0.02,0.04,0.04,0.02),
  c(0.02,0.00,0.006666667,0.02,0.00,0.00,0.00,0.00),
  c(0.02,0.00,0.006666667,0.00,0.00,0.00,0.00,0.00),
  c(0.02,0.00,0.006666667,0.02,0.00,0.00,0.00,0.00),
  c(0.02,0.02,0.006666667,0.00,0.02,0.00,0.00,0.00),
  c(0.00,0.00,0.00       ,0.00,0.00,0.04,0.04,0.02),
  c(0.04,0.00,0.013333333,0.04,0.00,0.02,0.02,0.01),
  c(0.00,0.00,0.00       ,0.00,0.00,0.02,0.02,0.01))
###############################################################################


## ----------------------------------------------------------------------------
##-- Generates the original classes
##-- by assigning a balanced number of vertices to class
generateGroups <- function(n=2^13, r=Inf,
                           groups=c(15768,4000,1000,3000,2000,2500,2500,2000))
{
  if(!is.infinite(r)){
    groups <- round(n*rdirichlet(1,r*(groups/sum(groups))+1))[1,] }

  g <- floor(n*groups/sum(groups))
  m <- n-sum(g)

  if(m>0)
  {
    S <- sample(length(groups),m,replace=TRUE)
    for(s in S)
      g[s] <-g[s]+1
  }

  return(g)
}
###############################################################################


## ----------------------------------------------------------------------------
##-- Varying the probability matrix using a Dirichlet dist.
randomizeP <- function(P, r, maxP=0.2)
{
  if(is.infinite(r)) return(P)

  P2 <- cbind(1-apply(P,1,sum),P)
  Q <- matrix(0,nrow=nrow(P),ncol=ncol(P))

  for(b in 1:nrow(P))
  {
    Q[b,] <- rdirichlet(1,as.numeric(r*P2[b,])+1)[-1]
  }

  Q[Q>maxP] <- maxP
  return(Q)
}
###############################################################################


## ----------------------------------------------------------------------------
##-- Estimate probability matrix based on the clustering
estP <- function(g, groups)
{
    #group.labels <- as.numeric(dimnames(table(groups))[[1]])
    d = max(as.numeric(dimnames(table(groups))[[1]]))
    R <- matrix(0,nrow=d,ncol=d) #makes a matrix of dimension equal to the number of estimated clusters
    #print(paste("The table of groups is"))
    #print(table(groups))
    for(i in 1:d){
      a<-which(groups==i)
      for(j in 1:d){
        b<-which(groups==j)
        if((length(a)>0)&&(length(b)>0)){
            if(i == j){
                R[i,j]<-sum(g[a,b])/(length(a)*(length(b)-1))
            }
            else{
                R[i,j]<-sum(g[a,b])/(length(a)*length(b))
            }
      }
    }#j
  }#i
  return(R)
}
###############################################################################


## ----------------------------------------------------------------------------
##-- Adjacency Spectral Embedding (ASE)
graph.spectral.embedding <- function( graph = g,
                                      no    = 12,
                                      flip.edges = FALSE,
                                      augmented = FALSE,
                                      frac  = 0.1,
                                      cvec  = degree(graph)/(vcount(graph) - 1) )
{
  A <- get.adjacency(graph)

  # Add noise to A by flipping
  if (flip.edges)
  {
    A_temp <- A
    f <- floor(frac*nnzero(A))
    A[sample(which(A_temp==0),f)]=rep(1,f)
    A[sample(which(A_temp!=0),f)]=rep(0,f)
    cat("\nFraction of edges flipped: ", frac)
    cat("\nRandomly flip ",f," edges out of a total of ",nnzero(A))
  }
  B <- A+Diagonal(x=cvec)
  #cat('\nValue of k is:',no,'\n')
  if (augmented == TRUE){x <- svds(B,k=no)} else{x <- svds(A,k=no)}
  return(x)
}
###############################################################################


## ----------------------------------------------------------------------------
## Clustering labels
clustering.labels <- function(mcl, num.vertices, Grange, verbose=FALSE)
{
        clust_lab = list()
        if(verbose) cat('\nInitializing list..')
        for (node_num in c(1:num.vertices))
        {
            clust_lab[[node_num]] = rep(0,length(mcl))
        }
        if(verbose) cat('\nList Done!')
        for ( d in c(1:length(mcl)) )
        {
            if(verbose) cat('\nWorking on run #',d)
            m = mcl[[d]]$classification
            for (node_num in c(1:length(m)))
            {
               clust_lab[[node_num]][d] = m[node_num]
            }
       }
       return(clust_lab)
}
###############################################################################


## ----------------------------------------------------------------------------
##-- Relabels each vertex, such that labels are consistent between the output classification
##-- determined by the EM.GMM clustering, in comparison to the original labels used
group.reorder <- function(gps,original,mc.classification)
{
    sortvertex<-sort(gps,decreasing=TRUE)
    ## if original group designation is a vector, e.g., (1971 500 125 375 250 313 312 250)
    ## this function makes them go in decreasing order, (1971 500 375 313 312 250 250 125)
    for(k in 1:length(sortvertex))
    {
      if(k==1){h<-which(gps==sortvertex[1])}
      ## h has the index numbers of the most populous groups,
      ## followed by the next most populous groups, and then the next most populous...
      else
      {
        if(!sortvertex[k]==sortvertex[k-1])
        {
          h<-append(h,which(gps==sortvertex[k]))
        }
      }
    }
    groupsizeordering = h
    t_max = length(table(mc.classification))
    pass_num = 1
    for(i in groupsizeordering)
    ## iterate through from most represented vertices to least in the generated graph clustered
    {
      vertices<-which(original==i) # the original vertices wtih the number i.
      # print("The classification of these same vertices are as follows:")
      # print(mc.classification[vertices])
      ## find the most commonly occurring number j >= i on those vertices in mc.classification
      ## make a table that sorts the values that occur, and counts them, and take the max
      y<-table(mc.classification[vertices])
      # print(paste("The table y is", y))
      j<-as.numeric(names(y)[y==max(y)])[1]
      #print(paste(j, "is the most common vertext type"))
      if(  (j>length(gps)) ||  (which(groupsizeordering==j)>which(groupsizeordering==i))  )
      {
        ## if the group with label j occurs earlier (has more vertices) than the group with label i,
        ## then we don't need to worry about j<i, but rather that we have already looked
        ## at the number associated to j.

        ## switch i and j in mc.classification
        for(k in 1:length(mc.classification))
        {
          if(mc.classification[k]==i){
            mc.classification[k]<--1}
        }

        for(k in 1:length(mc.classification))
        {
          if(mc.classification[k]==j){
            mc.classification[k]<-i}
        }

        for(k in 1:length(mc.classification))
        {
          if(mc.classification[k]==-1){
            mc.classification[k]<-j}
        }

      }


      if (length(y)>1)
      {
        y_sort = sort(table(mc.classification[vertices]),decreasing=TRUE)
        y_names = as.numeric( names(y_sort) )

        for ( nn in 2:length(y) )
        {
          #y = table(mc.classification[vertices],exclude = i)
          #j<-as.numeric(names(y)[y==max(y)])

          if ( unname(y_sort)[nn] > unname(table(mc.classification))[t_max] )
          {
            j = y_names[nn]

            # switch i and j in mc.classification
            for(k in 1:length(mc.classification))
            {
              if(mc.classification[k]==t_max){
                mc.classification[k] <- -1}
            }

            for(k in 1:length(mc.classification))
            {
              if(mc.classification[k]==j){
                mc.classification[k] <- t_max}
            }

            for(k in 1:length(mc.classification))
            {
              if(mc.classification[k]==-1){
                mc.classification[k] <- j}
            }

          }

        } #nn
      }


    } # for groupsizeordering

return(mc.classification)
} # end funtion
###############################################################################


## ----------------------------------------------------------------------------
##-- Percentage relative error in estimating the block-connection probabilities
delta.P.error <- function(P,Pp,orig_gps)
{

    while ( dim(P)[1]>dim(Pp)[1] ){
        Pp=rbind( Pp , rep(0, dim(Pp)[2]) )
        Pp=cbind( Pp , rep(0, dim(Pp)[1]) ) }

    while ( dim(P)[1]<dim(Pp)[1] ){
        P=rbind( P , rep(0, dim(P)[2]) )
        P=cbind( P , rep(0, dim(P)[1]) ) }

    P_diff = P-Pp
    P_ratio <- array(rep(0, 1), dim=c(8,8))
    Err_rel <- array(rep(0, 1), dim=c(8,8))
    for (ii in 1:8)
    {
        for (jj in 1:8)
        {
            if ( (P[ii,jj]!=0) || (round(Pp[ii,jj],3)!=0) ){
                Err_rel[ii,jj] = 2 * abs(P[ii,jj] - Pp[ii,jj]) / (P[ii,jj] + Pp[ii,jj]) }
        }
    }

    rho = unname(orig_gps)/num.vertices
    weight = array(rep(1, 1), dim=c(length(rho),length(rho)))
    for (ii in 1:8)
    {
        for (jj in 1:8)
        {
            weight[ii,jj] = rho[ii]*rho[jj]
        }
    }
    weight = weight*(Err_rel!=0)*1
    R = sum(weight)
    delta_P = Err_rel*weight/R

    m_rel      = sum(delta_P)
    return(m_rel*100)
}
###############################################################################


## ----------------------------------------------------------------------------
## Running the Simulations
runSimulator <- function(
  n=num.vertices,
  groups=c(15768,4000,1000,3000,2000,2500,2500,2000),
  P=PMAT,
  num.trials=100,
  Grange=4:12,
  modelNames='VVV', # 'VEV' , 'VVV' , etc.
  d=embedding.dim,
  r=Inf,
  rp=Inf,
  directed=TRUE,
  augmented=TRUE,
  subset.size=2000,
  maxP=0.2,
  scale=TRUE,
  EM.style="mRHEM",
  flip.edges=FALSE,
  fraction.flipped=0)
{

    #set.seed(seed)
    cat("\n*****************************************************************")
    cat("\nThe original neural assignment has",n,"vertices.")
    P <- randomizeP(P,rp,maxP=maxP)
    cat("\nThe probability matrix is:\n")
    print(P)
    gps <- generateGroups(n=n,groups=groups,r=r)
    cat("\nThe grouping is as follows:",gps)

    ##  sbm.game::igraph creates a random graph with the specified parameters
    cat('\nIs the graph directed:', directed)
    g <- sbm.game(n,P,gps,directed=directed,loops=FALSE)

    cat('\nAugment adjacency matrix with weighted diagonal:', augmented)
    cat("\nValue of d is:",d)
    x <- graph.spectral.embedding(graph=g,no=d,augmented = augmented,
                                    flip.edges=flip.edges,frac=fraction.flipped)

    X <- x$u[,1:d]
    Y <- x$v[,1:d]

    X <- scale(X,center=FALSE,scale=1/sqrt(x$d[1:d]))
    Y <- scale(Y,center=FALSE,scale=1/sqrt(x$d[1:d]))

    data <- cbind(X,Y)
    cat("\nDimensions of data is:",nrow(data),"x",ncol(data),"\n")


    original<-rep(1,gps[1])
    for(i in 2:length(groups)){
      original<-c(original,rep(i,gps[i]))
    }
    # print(paste("The original neural assignment has ",length(original),"vertices."))
    # print(original)
    my_cols <- c("#8c8c8c", "#9000E4", "#ffc425", "#f37735", "#00aedb" , "#00b159", "#FF3399",
                    "#d11914", "#E5FFCC", "#330000", "#FFBBDD")
    df=data.frame(data)
    df$neurontype=original
    for (rename.ind in 1:d)
    {
        names(df)[rename.ind] = paste('U',rename.ind,sep="")
        names(df)[rename.ind+d] = paste('V',rename.ind,sep="")
    }

    ## Create 2D scatter plot of the data, depicting the true classification
    # p_plot=qplot(data[,2],data[,4],colour=factor(neurontype),data=df)+scale_color_manual('Class',values=my_cols)+xlab('U2') + ylab('V2')
    # dev.new();#plot_before=dev.cur();
    # dev.set(plot_before)
    # pairs(df[,c(1:(2*d))], pch = 19,  cex = 0.5, cex.axis=1.7,  col = my_cols[df$neurontype],lower.panel=NULL)
    # clPairs(df[,1:4])

    ##-- Call mclust for GMM fit
    mcl = list(); mcl.index = 1; sdIndex=0
    seedlist2 = runif(10000,1,999999)
    while (mcl.index <= num.trials)
    {
            sdIndex = sdIndex + 1
            cat("\n\nTrial numer =",mcl.index,"  < seed",seedlist2[sdIndex],">")
            if(EM.style == "mRHEM")
            {
                mc <- Mclust(df[,1:(2*d)],
                                 modelNames=modelNames,
                                 G=Grange,
                                 initialization = list(hcPairs = randomPairs(df,seed=seedlist2[sdIndex]),subset = sample(1:NROW(df)) ),
                                 verbose=FALSE)
            } else if(EM.style == "mMBEM")
            {
                set.seed(seedlist2[sdIndex])
                mclust.options('subset'=subset.size)
                mc <- Mclust(df[,1:(2*d)], G=Grange, modelNames=modelNames, verbose=FALSE)
            } else if(EM.style == "MBHAC")
            {
                set.seed(seedlist2[sdIndex])
                mclust.options('subset'=NROW(df))
                mc <- Mclust(df[,1:(2*d)], G=Grange, modelNames=modelNames, verbose=FALSE)
            } else {cat("\n\nERROR!! Unknown EM.style:",EM.style," \n\n")}

            if(!is.null(mc)){
                cat("\n-- Mclust successful --\n")
                print(summary(mc))
                mcl[[mcl.index]] = mc
                mcl.index = mcl.index + 1
            } else {cat("\n-- Mclust FAILED --\n");print(summary(mc))}
    }


    ## Create 2D scatter plot of the data, depicting the estimated classes
    # df$khatlabel=mc$classification
    # dev.new();#plot_after=dev.cur();
    # dev.set(plot_after)
    # pairs(df[,c(1:(2*d))], pch = 19,  cex = 0.5, cex.axis=1.7,  col = my_cols[df$khatlabel], lower.panel=NULL)
    # plot(mc,what='classification')


  out<-list( outdir=outdir, G=mc$G, mcl=mcl, d=d, P=P, gps=gps,
             bic=mc$bic, data.dimension=d, graph=g, number.of.vertices=n, original=original)


  return(out)
}
###############################################################################


## ----------------------------------------------------------------------------
##-- MAIN

if(!exists("seedlist")){
  cat("\n---------------------------------")
  cat("\nERROR!! Seedlist not specified!")
  cat("\n---------------------------------\n\n")
  stop()
}

if (length(seedlist)<num.graphs) {
  cat("\n---------------------------------------------------------------------------")
  cat("\nERROR!! Number of seeds must be greater than or equal to number of graphs!")
  cat("\n---------------------------------------------------------------------------\n\n")
  stop()
}

tic(" Total Time")

##-- create output directory
outdir= "./main_output"
dir.create(outdir,recursive=TRUE,showWarnings=FALSE)

##-- save as .txt file
if(write.to.file) sink(paste(outdir,"/",filename,".txt",sep=""))


##-- intialize variables
mclust.options("subset"=subset.size)        # Mclust default is 2000 data points
if(EM.style == "MBHAC") {num.trials = 1}
bic_tabulate <- list()                      # tabulate all the BIC values
P <- list()                                 # original prob. matrix
orig_data <- list()                         # true classification
orig_gps  <- list()                         # true group proportions
output_classification           <- list()   # clustering results
output_classification_sorted    <- list()   # relabeled clustering results
ari               <- rep(0,num.graphs)      # adjusted Rand index
eVertices         <- list()                 # misclassified vertices
eCount            <- rep(0,num.graphs)      # total number of misclassified vertices
P.prime  	        <- list()                 # estimated prob. matrix
perc_delta_P      <- rep(0,num.graphs)      # pecrentage relative error in estimating P
k_hat             <- rep(0,num.graphs)      # estimated no. of clusters
all_mcl_eCount    <- array(rep(0, 1), dim=c(num.graphs, num.trials))
all_mcl_k         <- array(rep(0, 1), dim=c(num.graphs, num.trials))


#-- The for loop controls the number of simulations
for (i in c(1:num.graphs))
{
  cat("\n\n\n\n#################################################################")
  cat("\n## Graph Number ##  ",i,"\t< seed",seedlist[i],">")
  cat("\n#################################################################\n")

  # set.seed(3002) #sample(1:100000,1)   # sample randomly to get a seednumber
  set.seed(seedlist[i])            # pick seednumber from a predefined list


    # call main function
    mainrun <- runSimulator(n=num.vertices, Grange=kappa, num.trials = num.trials,
                d=embedding.dim, r=r.rho, rp=r.P, EM.style=EM.style, subset.size = subset.size)


    P[[i]]          <- mainrun$P
    orig_data[[i]]  <- mainrun$original
    orig_gps[[i]]   <- table(orig_data[[i]])
    mcl             <- mainrun$mcl

    for (jj in 1:num.trials)
    {
        bc              = mcl[[jj]]$classification
        bc_sorted       = group.reorder(orig_gps[[i]],orig_data[[i]],bc)
        all_mcl_eCount[i,jj]  = length(which(orig_data[[i]]!=bc_sorted))
        all_mcl_k[i,jj] = length(unique(bc))
    }

    bic_tabulate[[i]]= unlist(lapply(mcl,function(x)x$bic))
    output_classification[[i]] = mcl[[which.max(bic_tabulate[[i]])]]$classification


    output_classification_sorted[[i]]=group.reorder(orig_gps[[i]],orig_data[[i]],output_classification[[i]])

    k_hat[i] = length(unique(output_classification_sorted[[i]]))

    eVertices[[i]]      <- which(orig_data[[i]]!=output_classification_sorted[[i]])
    eCount[i]           <- length(eVertices[[i]])

    ari[i]              <- adjustedRandIndex(output_classification[[i]],orig_data[[i]])

    P.prime[[i]]        <- estP(mainrun$graph, output_classification_sorted[[i]])
    perc_delta_P[i]     <- delta.P.error(P[[i]],P.prime[[i]],orig_gps[[i]])

    save(P, orig_gps, orig_data,
         ari, bic_tabulate, output_classification, output_classification_sorted,
         eVertices, eCount, P.prime, perc_delta_P,
         all_mcl_eCount, all_mcl_k,
      file = paste(outdir,"/",filename,".rData",sep=""))

} # i


cat("\n\n\n\n\n\n#############################################################################")
cat("\n-- Summary statistics! --")
cat("\n\n   --------------------------------------------------------------------------")
cat("\n   Total of",num.graphs,"directed graphs were simulated, each with",num.vertices,"vertices.")
cat("\n   ASE performed in 2d-dimensions, with d =",embedding.dim,".")
cat("\n   EM initialized using",EM.style,"with",num.trials,"restarts.")
cat("\n   --------------------------------------------------------------------------")
cat("\n\n   Percentage k_hat=8:", (length(which(k_hat==8))/num.graphs)*100 )
cat("\n   Percentage perfect classification:", (length(which(ari==1))/num.graphs)*100 )
cat("\n   Avg. number of misclassfied vertices:",mean(eCount[which(ari!=1)]) )
cat("\n   Avg. percentage of misclassfied vertices:",(mean(eCount[which(ari!=1)])/num.vertices)*100 )
cat("\n   Avg. ARI:",mean(ari) )
cat("\n   Avg. percentage relative error in estimating block probabilities:",mean(perc_delta_P[which(ari!=1)]) )
cat("\n#############################################################################")


cat("\n\n\n\n\n\n*****************************************************************************")
cat("\n** Done! Program terminated successfully **")
toc(quiet=FALSE)

if(write.to.file) sink() # end writing .txt file
